# Supplementary material for: The Auxin Response Factor TaARF18-A Negatively Regulates Salt Tolerance in Common Wheat (Triticum aestivum L.)
Source: Plants (Basel). 2026 Apr 30;15(9):1375. doi: 10.3390/plants15091375 (PMC13164699; doi:10.3390/plants15091375)
Supplement: Supplementary file 1 [file plants-15-01375-s001.zip]

Archive with 5 entries (5 files):
- Figure S1.png
- Figure S2.png
- Figure S3.png
- Figure S4.png
- Supplementary tables.xlsx
