# Supplementary material for: The Auxin Response Factor TaARF18-A Negatively Regulates Salt Tolerance in Common Wheat (Triticum aestivum L.)
Source: Plants (Basel). 2026 Apr 30;15(9):1375. doi: 10.3390/plants15091375 (PMC13164699; doi:10.3390/plants15091375)
Supplement: Supplementary file 1 [file plants-15-01375-s001.zip › Supplementary tables.xlsx]

## Sheet: Table S1
Table S1. The TaARF18 haplotypes of 14 wheat accessions
chromosome subgenome	haplotype	wheat cultivar
chr7A	Hap-1	Aikang58
chr7A		Kenong9204
chr7A		Luomai21
chr7A		Zhoumai16
chr7A		Zhoumai22
chr7A	Hap-3	Kenong2009
chr7B	Hap-1	Aikang58
chr7B		Jimai20
chr7B		Kenong9204
chr7B		Luomai21
chr7B		Zhoumai22
chr7B		Zhoumai16
chr7B	Hap-3	Zhengmai98
chr7D	Hap-1	Aikang58
chr7D		Jimai20
chr7D		Kenong9204
chr7D		Nongda135
chr7D		Zhengmai98
chr7D		Zhoumai16
chr7D		Zhoumai22
chr7D	Hap-2	Yumai34
chr7D	Hap-3	Luomai21

## Sheet: Table S2
Table S2. Primers used in this study
Primer name	Sequence (5'-3')	Description
TaARF18-F	ATGATTACGTTCGTGGACTCGG	Amplification of TaARF18 coding sequence
TaARF18-A-R	TTAGCTCGCTACGCTGCTGT
TaARF18-B-R	CTAGCTCGCTACGCTGCTGTC
TaARF18-D-R	CTAGCTCACTACGCTGCTGTCG
VT-ARF18-A-F(XbaⅠ）	CACGGGGGACTCTAGAATGATTACGTTCGTGGACTCGG	Subcellular localization analysis of TaARF18-A
VT-ARF18-A-R(XbaⅠ）	ATTCGGATCCTCTAGATTGCTCGCTACGCTGCTG
q-ARF18-A-F	TTACGGAGGGTTCTCCATGTTCC	qRT-PCR of TaARF18-A
q-ARF18-A-R	CCTCGGGTAGTAGAGCACGTC
q-ARF18-B-F	CACTGGAGATGAGCCTTTCAGTGA	qRT-PCR of TaARF18-B
q-ARF18-B-R	CTAGCTCGCTACGCTGCTGT
q-ARF18-D-F	CACTGGAGATGAGCCTTTCAGTGA	qRT-PCR of TaARF18-D
q-ARF18-D-R	CTAGCTCACTACGCTGCTGTCG
Q-RST-ABD-F	TCTGGAAGTTCCGCCACATCTAC	qRT-PCR of TaARF18-A/B/D
Q-RST-ABD-R	ACGAGCTTCTTCTGGTTGACG
TaActin-F	GGAATCCATGAGACCACCTAC	qRT-PCR of TaActin
TaActin-R	GACCCAGACAACTCGCAAC
γ-ARF18-F	TTCTTCCGTTGCTAGCTCTTCATGAGGACCGAGAACGG	Construction of BSMV:γ-TaARF18 rocombinant vector
γ-ARF18-R	TTTTTTTTTAGCTAGCCCTCGGGTAGTAGAGCACGTC

## Sheet: Table S3
Table S3. Genes identified in this study
Gene name	Gene ID	Physical location
TaARF18-A	TraesFLD7A01G487600	chr7A:641575228..641580506
TaARF18-B	TraesFLD7B01G371800	chr7B:602935041..602940333
TaARF18-D	TraesFLD7D01G484100	chr7D:556071727..638686055

## Sheet: Table S4
Table S4. Haplotype of TaARF18-A, TaARF18-B, and TaARF18-D in 355 wheat accessions
Gene	haplotype	Count	Genetype	Variant information
TaARF18-A	Hap-1	223	TGGCGTCACGGAGGG	Reference haplotype (no nucleotide substitution)
TaARF18-A	Hap-2	21	CAATGCGTCCGACGGG	chr7A:641577352 (T→C, SNP); chr7A:641577358 (G→A, SNP); chr7A:641577456 (G→A, SNP); chr7A:641578007 (C→T, SNP); chr7A:641578245 (C→G, SNP); chr7A:641578407 (A→T, SNP); chr7A:641579841 (G→C, SNP); chr7A:641580692 (G→C, SNP)
TaARF18-A	Hap-3	17	TGGCGCCACTTGGGAGGG	chr7A:641578125 (T→C, SNP); chr7A:641579841 (G→T, SNP); chr7A:641579939 (G→T, SNP); chr7A:641580079 (A→G, SNP); chr7A:641582169 (G→A, SNP)
TaARF18-A	Hap-4	14	TGGCACCACTTGGGAGGG	chr7A:641578114 (G→A, SNP); chr7A:641578125 (T→C, SNP); chr7A:641579841 (G→T, SNP); chr7A:641579939 (G→T, SNP); chr7A:641580079 (A→G, SNP); chr7A:641582169 (G→A, SNP) |
TaARF18-A	Hap-5	14	TGGCGTCACGAAGGG	chr7A:641579572 (C→A, SNP)
TaARF18-A	Hap-6	10	CAATGCGTCCGACGGC	chr7A:641577352 (T→C, SNP); chr7A:641577358 (G→A, SNP); chr7A:641577456 (G→A, SNP); chr7A:641578007 (C→T, SNP); chr7A:641578245 (C→G, SNP); chr7A:641578407 (A→T, SNP); chr7A:641579841 (G→C, SNP); chr7A:641580692 (G→C, SNP); chr7A:641582169 (G→C, SNP)
TaARF18-A	Hap-7	9	TGGCGCCACTTGGGAAGG	chr7A:641578125 (T→C, SNP); chr7A:641580692 (G→A, SNP)
TaARF18-A	Hap-8	8	TGGCGTCACGGAGTG	chr7A:641580692 (G→T, SNP)
TaARF18-A	Hap-9	7	TGGCGCCACTTGGGAGGC	chr7A:641580929 (G→C, SNP)
TaARF18-A	Hap-10	5	TGGCGTCACTTGGGAGGG	chr7A:641579841 (G→T, SNP)
TaARF18-A	Hap-11	3	TGGCGCCANGGAGGG	chr7A:641578407 (missing, N)
TaARF18-A	Hap-12	3	TGGCGTCACCGAGGG	chr7A:641579572 (C→C variant, SNP)
TaARF18-A	Hap-13	3	TGGCACCANGGAGGG	chr7A:641578407 (missing, N)
TaARF18-A	Hap-14	3	TGGCNCCACTTGGGAGGG	chr7A:641578114 (missing, N)
TaARF18-A	Hap-15	2	TGGCGTCACGGAGNG	chr7A:641580692 (missing, N)
TaARF18-A	Hap-16	2	TGGCGNCANGGAGGG	chr7A:641578114 (missing, N); chr7A:641578245 (missing, N)
TaARF18-A	Hap-17	2	TGGCGCCANGGAAGG	chr7A:641578407 (missing, N); chr7A:641580692 (G→A, SNP)
TaARF18-A	Hap-18	1	CAACGTCACGGAGGG	chr7A:641577456 (G→A, SNP)
TaARF18-A	Hap-19	1	TGGCGCCACTTGGGANGG	chr7A:641582169 (missing, N)
TaARF18-A	Hap-20	1	TGGCGTGACGGAGGG	chr7A:641578245 (C→G, SNP)
TaARF18-A	Hap-21	1	NNATGCGTCCGACGGC	chr7A:641577352 (missing, N); chr7A:641577358 (missing, N)
TaARF18-A	Hap-22	1	TGGCGTCACGNAGGG	chr7A:641579939 (missing, N)
TaARF18-A	Hap-23	1	NNNNGNNNCNGNGGG	chr7A:641577352 (missing); chr7A:641577358 (missing); chr7A:641577456 (missing)
TaARF18-A	Hap-24	1	NNNNGCNNCNGNGGG	chr7A:641577352 (missing); chr7A:641577358 (missing); chr7A:641577456 (missing)
TaARF18-A	Hap-25	1	TGGCACCACTTGGGAGTG	chr7A:641580929 (G→T, SNP)
TaARF18-B	Hap-1	241	AGTGCCTTGGTTGCTCTCCATCCACGTGCC	Reference haplotype (no nucleotide substitution)
TaARF18-B	Hap-2	29	AGCGCCTTGGTTGCTCTCCATCCACGTGCC	chr7B:602937264 (T→C, SNP)
TaARF18-B	Hap-3	20	AATGCCTTTATTACGTCCTGGCCGTGTGTC	chr7B:602937212 (G→A, SNP); chr7B:602938299 (G→T, SNP); chr7B:602938612 (G→A, SNP); chr7B:602939648 (G→A, SNP); chr7B:602940376 (T→G, SNP)
TaARF18-B	Hap-4	11	AGTGCCTTGGTTGCTCTCCATCCACGTACC	chr7B:602941943 (C→A, SNP)
TaARF18-B	Hap-5	9	ACCCGATGTGCCTTGGGCGGTTTACGTTCGCGTGCT	chr7B:602937212 (G→C, SNP); chr7B:602937264 (T→C, SNP); chr7B:602937737 (G→C, SNP); chr7B:602938025 (C→A, SNP); chr7B:602938137 (T→T variant); chr7B:602938299 (G→T, SNP); chr7B:602939565 (T→C, SNP)
TaARF18-B	Hap-6	6	AGTNGGTTGCTCTCCATCCACGTGCC	chr7B:602937737 (G→N, missing)
TaARF18-B	Hap-7	5	AGTGCCTTGGTTGCTCTCCATCCACATGCC	chr7B:602942263 (G→A, SNP)
TaARF18-B	Hap-8	4	AGTGCCTTGGTTGCTCTCCATCTACGTGCC	chr7B:602941310 (C→T, SNP)
TaARF18-B	Hap-9	2	ACCCGATGCGCCTTGGGCGGTTTACGTTCGCGCGCT	chr7B:602937212 (G→C, SNP); chr7B:602937264 (T→C, SNP); chr7B:602938025 (C→A, SNP); chr7B:602938137 (T→T variant); chr7B:602938299 (G→C, SNP)
TaARF18-B	Hap-10	2	AGTGCCTTGGGTGCTTTCCGTCCGCGTGCT	chr7B:602939565 (T→G, SNP); chr7B:602939648 (G→G variant); chr7B:602940102 (C→T, SNP)
TaARF18-B	Hap-11	2	ACCCGATGTGCCTTGGGCGGTTTACGTTCGCGCGCT	chr7B:602938025 (C→T, SNP)
TaARF18-B	Hap-12	2	AGCNGGTTGCTCTCCATCCACGTGCC	chr7B:602940376 (T→C, SNP)
TaARF18-B	Hap-13	2	ACCCGATGCGGGGCGGTCTACATTTACACACT	chr7B:602940428 (C→T, SNP)
TaARF18-B	Hap-14	2	AGTGCCTTGGTTGCTCTCCATCCACGTNCC	chr7B:602940621 (T→G, SNP)
TaARF18-B	Hap-15	1	AGCGCCTTGGTTGCTCTCCATCCACGTACC	chr7B:602940713 (C→T, SNP)
TaARF18-B	Hap-16	1	NGTGCCTTGGGNGGTTTNCGTNCGCGTGCN	chr7B:602940869 (C→T, SNP)
TaARF18-B	Hap-17	1	AATGCCTTNNTTGCNNNCNNNCCNNGTGNC	chr7B:602941186 (A→G, SNP)
TaARF18-B	Hap-18	1	AGTGCCTTNGTTGCTCTCCATCCACGTGCC	chr7B:602941310 (C→T, SNP)
TaARF18-B	Hap-19	1	AGTGCCTTGGTTGCTCTCCATCCNCGTGCC	chr7B:602941911 (C→T, SNP)
TaARF18-B	Hap-20	1	AGNGCCTTGGTTGCTCTCCATCCACGTGCC	chr7B:602941943 (C→T, SNP)
TaARF18-B	Hap-21	1	ANTGCCTTGGTTGCTCTCCATCCACGTGCC	chr7B:602942134 (A→G, SNP)
TaARF18-B	Hap-22	1	ANTGCCTTNNTTACNNNCNNNCCNNGTGNC	chr7B:602942159 (C→T, SNP)
TaARF18-B	Hap-23	1	AATGCCTTTNTTACGTCCTGGCCGTGTGTC	chr7B:602942263 (G→A, SNP)
TaARF18-B	Hap-24	1	AATGCCTTTATTGCGTCCTGGCCGTGTGTC	chr7B:602938612 (G→A, SNP)
TaARF18-B	Hap-25	1	ACCCGATGCGCCTTGGGCGGTTTACGTTCGCGTGCT	chr7B:602939565 (T→C, SNP)
TaARF18-B	Hap-26	1	ANTGCCTTNNTTACNNTCNNNCCNNGTGNC	chr7B:602939632 (T→C, SNP)
TaARF18-B	Hap-27	1	AGTGCCTTGGTTGGTCTCCATCCACGTGCC	chr7B:602939648 (G→A, SNP)
TaARF18-B	Hap-28	1	AGNGCCTTGGTCGCTCTCCATCCACGTGCC	chr7B:602940102 (C→T, SNP)
TaARF18-B	Hap-29	1	AGTGCCTTGGGCGCTCTCCATCCACGTGCC	chr7B:602940376 (T→G, SNP)
TaARF18-B	Hap-30	1	AGTGCCTTGGTTGCTCTCNATCCACGTGCC	chr7B:602940621 (T→C, SNP)
TaARF18-B	Hap-31	1	AGTGCCTTNGNTGCTNTCCNTCCNCGTGCN	chr7B:602940713 (C→G, SNP)
TaARF18-D	Hap-1	292	ATCCGCCGGTGATTAT	Reference haplotype (no nucleotide substitution)
TaARF18-D	Hap-2	34	ATCCGCCCAGGCAAGC	chr7D:556124085 (G→C SNP); chr7D:556124834 (G→A SNP)
TaARF18-D	Hap-3	14	TTCAGGCAAGC	chr7D:556120183 (A→T SNP); chr7D:556122680 (C→A SNP); chr7D:556123931 (C→G SNP); chr7D:556124085 (G→A SNP); chr7D:556124834 (G→A SNP)
TaARF18-D	Hap-4	2	ATCCGCCGGTGATTAC	chr7D:556120183 (A→T SNP); chr7D:556122680 (C→A SNP); chr7D:556123931 (C→G SNP); chr7D:556124085 (G→A SNP); chr7D:556124834 (G→A SNP)
TaARF18-D	Hap-5	1	ATCCGCCCANNNGC	chr7D:556124085 (G→C SNP); chr7D:556124834 (G→A SNP)
TaARF18-D	Hap-6	1	ATCCGCCNAGGCAAGC	chr7D:556124085 (missing); chr7D:556124834 (G→A SNP)
TaARF18-D	Hap-7	1	NTNNNNNNT	chr7D:556120183 (missing); chr7D:556122665 (missing); chr7D:556122680 (missing); chr7D:556123927 (missing); chr7D:556123931 (missing); chr7D:556123933 (missing); chr7D:556124085 (missing)
TaARF18-D	Hap-8	1	ATCCGCCCAGGCAAGT	chr7D:556124085 (G→C SNP); chr7D:556124834 (G→A SNP)
TaARF18-D	Hap-9	1	ATCCGCCGGTGATTAN	chr7D:556124834 (G→G variant)
TaARF18-D	Hap-10	1	NTCCGCCNNTGATTAN	chr7D:556120183 (missing); chr7D:556124085 (missing); chr7D:556124834 (missing)
TaARF18-D	Hap-11	1	TTCAGGCAAGT	chr7D:556122665 (C→T SNP)
TaARF18-D	Hap-12	1	TTNNNNNNC	chr7D:556122680 (C→T SNP)
TaARF18-D	Hap-13	1	ATCCGCCNNNNNGN	chr7D:556123927 (G→A SNP)
TaARF18-D	Hap-14	1	ATCCGCCGGTGATTGT	chr7D:556123927 (G→A SNP)
TaARF18-D	Hap-15	1	ATCCGCCGGGGCAAGT	chr7D:556123933 (C→T SNP)
TaARF18-D	Hap-16	1	ATGGTGATTAT	chr7D:556124085 (G→T SNP)

## Sheet: Table S5
Table S5. Membership function analysis (comprehensive salt-tolerance index)
wheat cultivar	Shoot length STC	Root length STC	Shoot fresh weight STC	Root fresh weight STC	Shoot dry weight STC	Root dry weight STC	SOD-STC	POD-STC	CAT-STC
KN2009	1	0.64016	1	1	1	0.816277	0.127843	0.0792552	0.377866
KN9204	0.596525	0.679519	0.396722	0.519416	0.255313	0.312788	0.455877	0.18886	0.855925
ZM16	0.640698	0.262867	0.607164	0.734093	0.456743	0.540006	0.137599	0	0.424858
YM34	0.279167	0.027832	0	0	0	0	0.244833	0.232903	1
ND135	0.730429	0.256153	0.970985	0.999787	0.862609	1	0.136487	0.051968	0.225957
S4185	0.264073	0.33941	0.351321	0.592221	0.251037	0.296793	0.73551	0.112738	0
JM20	0.31633	0.24175	0.0959149	0.179081	0.128211	0.0795741	0	0.0614291	0.0931296
J411	0	0	0.63815	0.921965	0.579315	0.688796	0.554678	0.288461	0.692275
ZM98	0.371112	0.39963	0.329729	0.921907	0.388768	0.648742	0.320599	0.0585556	0.34727
LM21	0.276758	0.10465	0.227469	0.404483	0.217688	0.454452	1	0.154874	0.570503
ZM22	0.320697	0.721534	0.359662	0.475913	0.319068	0.479765	0.838889	0.137573	0.281064
SN20	0.53515	1	0.432377	0.48798	0.395209	0.59586	0.409776	0.0853387	0.557932
ND179	0.330099	0.293545	0.453893	0.434656	0.975146	0.922653	0.933561	0.275996	0.15038
AK58	0.30193	0.781098	0.326585	0.210012	0.409534	0.395893	0.646117	1	0.611074

## Sheet: Table S6
Table S6. Weight coefficients of physiological traits for the salt tolerance coefficient calculated using the membership function method
Physiological indices	Weights
Shoot length STC	0.123104
Root length STC	0.0981551
Shoot fresh weight STC	0.105642
Root fresh weight STC	0.113252
Shoot dry weight STC	0.114993
Root dry weight STC	0.116537
SOD-STC	0.10544
POD-STC	0.117846
CAT-STC	0.105031
